# Supplementary material for: Measuring the influence of depressive symptoms on engagement, adherence, and weight loss in an eHealth intervention
Source: PLOS Digit Health. 2025 Mar 25;4(3):e0000766. doi: 10.1371/journal.pdig.0000766 (PMC11936179; doi:10.1371/journal.pdig.0000766)
Supplement: S1 File — (CSV) [file pdig.0000766.s001.csv]

	logins_log	pagehit_log	forum_log	goals_log	wtdiary_log	dietdays_log	PAlog_log
logins_log	1	0.828307858	0.455923891	0.614508915	0.920840316	0.789013383	0.802330678
pagehit_log	0.828307858	1	0.467998567	0.553667678	0.771802509	0.686620049	0.683732273
forum_log	0.455923891	0.467998567	1	0.34213979	0.392226907	0.328182216	0.342804975
goals_log	0.614508915	0.553667678	0.34213979	1	0.665238431	0.498444436	0.550630818
wtdiary_log	0.920840316	0.771802509	0.392226907	0.665238431	1	0.836475236	0.851028563
dietdays_log	0.789013383	0.686620049	0.328182216	0.498444436	0.836475236	1	0.86179874
PAlog_log	0.802330678	0.683732273	0.342804975	0.550630818	0.851028563	0.86179874	1
